# Supplementary material for: Localization of Canine Brachycephaly Using an Across Breed Mapping Approach
Source: PLoS One. 2010 Mar 10;5(3):e9632. doi: 10.1371/journal.pone.0009632 (PMC2835769; doi:10.1371/journal.pone.0009632)
Supplement: Table S1 — (0.02 MB XLS) [file pone.0009632.s001.xls]

## Sheet: Sheet1
	N	Breed
Chondrodysplastic	3	Basset Hound
	3	Dachshund
	3	Mixed breed
	2	Norwitch Terrier
	2	Pekingese
	4	Pembroke Welsh Corgi
	1	Petit Basset Griffon Vendeen
Non-chondrodsyplastic	2	Akita
	1	Belgian Tervuren
	2	Black Russian Terrier
	2	Bloodhound
	3	Boston Terrier
	3	Boxer
	2	Bullmastiff
	1	Coonhound
	4	Dalmatian
	2	German Shepherd Dog
	1	Mastiff
Brachycephalic	1	Affenpinscher
	3	Boston Terrier
	3	Boxer
	3	Bulldog
	3	French Bulldog
	1	Japanese Chin
	2	Pekingese
	3	Pug
	1	Shih Tzu
Non-brachycephalic	2	Akita
	2	Basset Hound
	1	Belgian Tervuren
	2	Black Russian Terrier
	2	Bloodhound
	1	Coonhound
	3	Dachshund
	4	Dalmatian
	2	German Shepherd Dog
	5	Mixed breed
	2	Norwitch Terrier
	2	Nova Scotia Duck Tolling Retriever
	4	Pembroke Welsh Corgi
	1	Petit Basset Griffon Vendeen
White spotted	2	Akita
	3	Basset Hound
	3	Boston Terrier
	4	Boxer
	4	Bulldog
	2	Cavalier King Charles Spaniel
	2	Clumber Spaniel
	6	Dalmatian
	1	Japanese Chin
	1	Mix, Dalmatian x Pointer backcross
	1	Petit Basset Griffon Vendeen
	2	Shih Tzu
Non White spotted	1	Affenpinscher
	1	Belgian Tervuren
	2	Black Russian Terrier
	2	Bloodhound
	2	Bullmastiff
	1	Coonhound
	3	Dachshund
	2	German Shepherd Dog
	1	Mastiff
	2	Mixed breed
	2	Norwitch Terrier
	4	Nova Scotia Duck Tolling Retriever
	2	Pekingese
	4	Pug
	2	Shar pei
Hyperuricosuric	2	Black Russian Terrier
	4	Bulldog
	4	Dalmatian
Normal uric acid	1	Affenpinscher
	2	Akita
	3	Basset Hound
	1	Belgian Tervuren
	2	Bloodhound
	3	Boston Terrier
	4	Boxer
	2	Bullmastiff
	2	Cavalier King Charles Spaniel
	2	Clumber Spaniel
	1	Coonhound
	3	Dachshund
	3	French Bulldog
	2	German Shepherd Dog
	1	Japanese Chin
	1	Mastiff
	1	Mix, Dalmatian x Pointer backcross
	5	Mixed breed
	2	Norwitch Terrier
	3	Nova Scotia Duck Tolling Retriever
	2	Pekingese
	4	Pembroke Welsh Corgi
	1	Petit Basset Griffon Vendeen
	4	Pug
	2	Shar pei
	2	Shih Tzu
