# Supplementary material for: Localization of Canine Brachycephaly Using an Across Breed Mapping Approach
Source: PLoS One. 2010 Mar 10;5(3):e9632. doi: 10.1371/journal.pone.0009632 (PMC2835769; doi:10.1371/journal.pone.0009632)
Supplement: Table S3 — (0.03 MB XLS) [file pone.0009632.s003.xls]

## Sheet: Sheet1
	Primer Name	Sequence (5'-3')	Genomic Position (base pairs) CanFam 2.0
Genomic primers	Thbs2blk8IEBf	actggttttgattccgatgc	59477187
	Thbs2blk8IEBr	tggcatcgtttacgctaatg	59476601
	Thbs2blk9IEBf	gccaggccatctagacagag	59475718
	Thbs2blk9IEBr	tggtatgtgtcccctgacct	59474729
	Thbs2blk10IEBf	tggatgtgttgggaagacag	59473420
	Thbs2blk10IEBr	aggcacacacacgtatggac	59472753
	Thbs2blk13IEBf	gacagtttccagggcttctg	59470228- 59469566
	Thbs2blk13IEBr	ctgcctgtctggctcttcat	59470228- 59469566
	Thbs2blk14IEBf	gagtggggcgttagttttca	59468509
	Thbs2blk14IEBr	gtgctcggtttcctctgtgt	59467804
	Thbs2blk15IEBf	gtgatgagttcaccggcttc	59467630
	Thbs2blk15IEBr	caggccaccaaggatagaaa	59466886
	Thbs2blk16IEBf	accccgtgtagacgtgattc	59466148
	Thbs2blk16IEBr	gacatggagcaggagaagga	59465467
	Thbs2blk17IEBf	ctcatgttctcctgctgtgc	59465375
	Thbs2blk17IEBr	ctgggctgtcctttaaccaa	59464648
	Thbs2blk18IEBf	gagctgaaaaccaagccaag	59464304
	Thbs2blk18IEBr	ggtccttggcggtaaacata	59463643
	Thbs2blk19IEBf	ggtgcagaatgtttggtgtg	59463696
	Thbs2blk20IEBr	ccgccctgttcttctctaca	59462982
	Thbs2blk21IEBf	ttctgtgttctggggaaagg	59463046
	Thbs2blk21IEBr	aagaagccacagggagtgaa	59462220
	Thbs2blk22IEBf	ggggagatggtttggactct	59461907
	Thbs2blk22IEBr	gctttcttgccacctaacca	59461182
	Thbs2blk23IEBf	cctgtgacgatgatgacgac	59461462
	Thbs2blk23IEBr	acgaaggacacagggaacag	59460635
	Thbs2blk24IEBf	aaaggctgagagcacctctg	59459888
	Thbs2blk24IEBr	gcgtcttccagagcaaaatc	59459248
	Thbs2blk25IEBf	ctgccaacaagtgacagcat	59459447
	Thbs2blk25IEBr	aaatcccaaccttccctgtc	59458625
	Thbs2blk26IEBf	cagatagatttggggcagga	59457794
	Thbs2blk26IEBr	ataccgtgttttggcagagc	59457071
	Thbs2blk27IEBf	ctgccaaaacacggtatgtg	59457068
	Thbs2blk27IEBr	cccatttccccctacctcta	59456338
	Thbs2blk28IEBf	acccaaagtcccatgttgag	59456297
	Thbs2blk28IEBr	tgggtggctcagaggtttag	59455486
	Thbs2blk29IEBf	gctctgggcatgaggataga	59454864
	Thbs2blk29IEBr	ccctccttccctttctaagc	59454175
	Thbs2blk30IEBf	ccattcacacatccatccaa	59452837
	Thbs2blk30IEBr	ctgctcggctctgctaactt	59451967
	Smoc2Ex2IEBF	ttcaagcaagtggggaagac	58920963
	Smoc2Ex2IEBR	aaagatgcctctgctcctga	58921762
	Smoc2Ex3IEBF	acagacacaagggccactct	58931726
	Smoc2Ex3IEBR	cacacacacaattcggtcct	58932470
	Smoc2Ex4IEBF	tgaacatcctggacagcaga	58933356
	Smoc2Ex4IEBR	tcaagcccccttctgagtaa	58934057
	Smoc2Ex5IEBF	gacagcctgagcttgtttcc	58945421
	Smoc2Ex5IEBR	gtggaacccaacaccaatct	58946230
	Smoc2Ex6IEBF	gtgatggagaggctgatggt	58948844
	Smoc2Ex6IEBR	ccccataatgttggaagtgg	58949528
	Smoc2Ex7IEBF	gtgtgcgtctgtcttgcttt	58950361
	Smoc2Ex7IEBR	caacccttcacctctccaaa	58951130
	Smoc2Ex8IEBF	atgattccaggtctcgcact	58988587
	Smoc2Ex8IEBR	gcagttgatatgggcacctt	58989406
	Smoc2Ex9IEBF	ccttcctttaacacagggaca	58997169
	Smoc2Ex9IEBR	aatgctggctcttaggcttg	58997953
	Smoc2Ex10IEBF	gattgtctccccctccactt	59024970
	Smoc2Ex10IEBR	gcctgtgtctctgcctcttt	59025788
	Smoc2Ex11IEBF	atccgcagttctgaaaccag	59027165
	Smoc2Ex11IEBR	cacacaggggcatagagtga	59027950
	Smoc2Ex12IEBF	gagtttcacagggtcggaaa	59031533
	Smoc2Ex12IEBR	tcccttttggagcagaagat	59032329
	Smoc2Ex13IEBF	gggagggaagtgtttggaat	59034124
	Smoc2Ex13IEBR	tgctttagtggttgcgtgac	59034934
cDNA primers	Thbs2blk8f1	ctcgtgctgcttgccctct	59477065
	Thbs2blk9r1	ggtcacagcccacgtacagg	59474988
	Thbs2blk9f4	ggcaattcgagattgtctcc	59475142
	Thbs2blk14r	accacccaggtctcgttttc	59468034
	Thbs2Rblk13f	tcagtgagaacacggagacg	59470228- 59469566
	Thbs2blk19r	ttctcaggctcacacacctg	59462474
	Thbs2blk18f2	cgatgtcaaggagcaacaga	59464001
	Thbs2blk24r	ctggtcggtgttgtagacgta	59459634
	Thbs2blk22f	ctctgggcaggaagactttg	59461503
	Thbs2blk26r	catcaatgtctgggatgctg	59457484
	Thbs2blk25f2	caggacaactgcccctacat	59458959
	Thbs2blk29r	gtcgaccaccagcataggtt	59454480
	Smoc2cDNAF1	tgcgagttgaccaagacaaa	58921429
	Smoc2cDNAR1	gacgtccagtgtccaccag	58989021
	Smoc2cDNAF2	gtgaccaggagcagcagtc	58988884
	Smoc2cDNAR2	ccaaggtcaaaagaggacaca	59034573
